# Supplementary material for: A novel pH-dependent membrane peptide that binds to EphA2 and inhibits cell migration
Source: eLife. 2018 Sep 17;7:e36645. doi: 10.7554/eLife.36645 (PMC6192698; doi:10.7554/eLife.36645)
Supplement: Source data 1. [file elife-36645-data1.xlsx]

## Sheet: Fig 1B
			POPC pH 8	POPC pH 4	buffer pH 8
		Wavelength, nm	molar ellipticity	molar ellipticity	molar ellipticity
		260	0	0	0
		259	0.00639	-0.02886	-0.00642
		258	0.03179	0.01949	0.01085
		257	0.0203	0.00219	0.04354
		256	-0.01605	-0.05503	0.06195
		255	0.01039	-0.00355	0.06673
		254	0.0503	0.00398	0.06628
		253	0.01858	-0.0612	0.07977
		252	0.00641	-0.11575	0.06836
		251	0.0061	-0.07717	0.021
		250	-0.000328455	-0.15456	0.05275
		249	-0.01872	-0.21018	0.06839
		248	0.01811	-0.2449	0.052
		247	-0.00493	-0.32674	0.03058
		246	-0.04112	-0.38607	0.0456
		245	-0.08912	-0.43819	0.00879
		244	-0.13934	-0.63746	-0.03265
		243	-0.19171	-0.8548	-0.06915
		242	-0.23963	-1.11645	-0.09503
		241	-0.28695	-1.45532	-0.1456
		240	-0.29242	-1.81414	-0.22383
		239	-0.35616	-2.3233	-0.28005
		238	-0.38948	-2.86649	-0.36805
		237	-0.4859	-3.53098	-0.44799
		236	-0.63981	-4.45551	-0.5465
		235	-0.78724	-5.28005	-0.66588
		234	-0.87773	-6.24194	-0.78769
		233	-1.0205	-7.40773	-0.88875
		232	-1.1044	-8.64317	-0.98345
		231	-1.25336	-9.92479	-1.10854
		230	-1.44895	-11.1703	-1.273
		229	-1.46072	-12.4019	-1.35909
		228	-1.55655	-13.5345	-1.47491
		227	-1.68592	-14.57	-1.55378
		226	-1.67242	-15.5249	-1.55637
		225	-1.66188	-16.4082	-1.53464
		224	-1.8077	-17.0127	-1.59506
		223	-1.83822	-17.5726	-1.62295
		222	-1.6917	-17.6664	-1.52188
		221	-1.6982	-17.4034	-1.51547
		220	-1.6998	-17.4061	-1.59568
		219	-1.72365	-17.1282	-1.64808
		218	-1.80244	-16.7483	-1.67455
		217	-1.86459	-16.6587	-1.62239
		216	-1.83309	-16.4257	-1.681
		215	-1.80258	-15.9118	-1.86749
		214	-2.11593	-15.6153	-2.08724
		213	-2.41368	-15.2377	-2.34404
		212	-2.71657	-14.6287	-2.54326
		211	-3.122	-14.8165	-2.87822
		210	-3.70296	-15.2054	-3.35309
		209	-4.14073	-15.2419	-4.01629
		208	-4.76106	-14.8026	-4.73514
		207	-5.64635	-13.3458	-5.53458
		206	-6.5534	-10.6382	-6.30808
		205	-7.05786	-7.79813	-7.28755
		204	-7.80309	-4.23173	-8.49864
		203	-9.09885	0.19404	-9.60847
		202	-10.1199	5.09041	-10.5547
		201	-11.4127	10.5968	-11.4325
		200	-12.0464	16.8329	-12.2479
		199	-12.9778	23.6586	-12.776
		198	-14.0111	31.1301	-13.066
		197	-13.4588	35.3128	-13.0713
		196	-11.351	40.6861	-12.7802
		195	-8.49896	44.3788	-12.2205
		194	-4.94322
		193	-2.23566
		192	-4.65429
		191	4.83475
		190	-4.69884

## Sheet: Fig 1C
			POPC pH 5	POPC pH 8
		[POPC], M	Normalized Fluorescence Intensity, 540 nm	Normalized Fluorescence Intensity, 540 nm
		0	0	0
		2e-05	0.44127	0.082
		4e-05	0.59634	0.38506
		6e-05	0.7737	0.39076
		8e-05	0.795	0.43575
		0.0001	0.84056	0.66698
		0.00015	0.7834	0.63906
		0.0002	0.94539	0.47655
		0.0003	0.87945	0.73868
		0.0004	0.98188	0.82787
		0.00055	1	1
		0.00066	0.93394	0.91529

## Sheet: Fig 1D
		TYPE7				GWALP23				TM-EphA2
	pH	Center of Mass			pH	Center of Mass			pH	Center of Mass
	4.23	555.273			4.2	555.33			4.54	555.002
	4.55429	555.245			4.37	555.225			4.6275	555.212
	4.72333	555.263			4.66167	555.264			4.75833	555.239
	4.88167	555.315			4.81286	555.276			4.88833	555.2
	4.93286	555.255			4.918	555.219			4.936	555.164
	5.01667	555.232			4.97	555.217			5.036	555.19
	5.135	555.267			5.04	555.283			5.1425	555.188
	5.254	555.128			5.17833	555.3			5.22667	555.19
	5.4275	555.268			5.324	555.268			5.32	555.161
	5.5225	555.312			5.46143	555.481			5.4075	555.18
	5.62429	555.44			5.582	555.368			5.54167	555.188
	5.91143	555.976			5.65833	555.539			5.62333	555.187
	6.0775	556.205			5.75	555.684			5.6975	555.19
	6.305	556.613			5.97	556.076			6.05	555.404
	6.45714	556.791			6.14	556.411			6.18167	555.383
	6.385	556.669			6.05	556.406			6.31667	555.722
	6.505	556.778			6.21	556.405			6.43	555.695
	6.59	557.025			6.37333	556.754			6.558	555.882
	6.83833	557.168			6.45429	556.785			6.65	556.426
	6.91571	557.254			6.558	556.827			6.87	556.833
	7.08286	557.207			6.64	556.983			6.946	556.523
	7.28	557.36			6.90571	557.298			6.98667	556.551
	7.49857	557.548			6.95833	557.314			7.16333	557.035
	7.835	557.679			7.17571	557.293			7.355	557.212
	7.91	557.568			7.36714	557.328			7.545	557.356
	--	--			7.538	557.518			7.864	557.467
	--	--			7.762	557.19			7.91667	557.285
					7.89571	557.285

## Sheet: Fig 1E
		POPC	22:1,22:1-PC					0 deg	90 deg
	l, nm	molar ellipticity	molar ellipticity				l, nm	molar ellipticity	molar ellipticity
	260	0	0				185	-12.5956	22.4996
	259	-0.02307	-0.00866				185.25	-11.8144	23.9934
	258	-0.02801	-0.01333				185.5	-10.9901	25.5081
	257	-0.03898	0.0362				185.75	-10.1252	27.0354
	256	-0.0445	-0.00495				186	-9.22218	28.5662
	255	-0.04236	-0.01291				186.25	-8.28393	30.0912
	254	-0.07111	-0.00575				186.5	-7.31349	31.6003
	253	-0.069	-0.04121				186.75	-6.31407	33.083
	252	-0.08254	-0.07521				187	-5.2891	34.5288
	251	-0.10395	-0.06325				187.25	-4.24213	35.9267
	250	-0.10325	-0.05992				187.5	-3.17686	37.2658
	249	-0.15866	-0.08384				187.75	-2.09712	38.5354
	248	-0.20811	-0.07172				188	-1.00681	39.7248
	247	-0.23637	-0.11306				188.25	0.09009	40.8237
	246	-0.32887	-0.11213				188.5	1.18957	41.8223
	245	-0.38336	-0.18072				188.75	2.28758	42.7116
	244	-0.50157	-0.19743				189	3.3801	43.483
	243	-0.63071	-0.30921				189.25	4.46311	44.1291
	242	-0.77633	-0.37789				189.5	5.53268	44.643
	241	-1.01875	-0.50206				189.75	6.58492	45.0194
	240	-1.26961	-0.59956				190	7.61606	45.2535
	239	-1.58849	-0.76157				190.25	8.62247	45.3422
	238	-1.9239	-0.88568				190.5	9.60065	45.2834
	237	-2.35651	-1.11092				190.75	10.5473	45.0761
	236	-2.80384	-1.31578				191	11.4591	44.7208
	235	-3.32404	-1.58707				191.25	12.3333	44.2189
	234	-3.90855	-1.85745				191.5	13.1672	43.5733
	233	-4.53561	-2.17501				191.75	13.9581	42.788
	232	-5.19026	-2.51363				192	14.7038	41.8677
	231	-5.86172	-2.82491				192.25	15.4024	40.8185
	230	-6.49682	-3.18364				192.5	16.0522	39.6473
	229	-7.16851	-3.46021				192.75	16.6515	38.3616
	228	-7.75294	-3.78231				193	17.1993	36.9697
	227	-8.24142	-4.01127				193.25	17.6945	35.4805
	226	-8.67043	-4.29002				193.5	18.1366	33.9031
	225	-8.93425	-4.47021				193.75	18.5252	32.2473
	224	-9.18223	-4.64718				194	18.8601	30.5225
	223	-9.28139	-4.73292				194.25	19.1415	28.7387
	222	-9.2211	-4.64676				194.5	19.3698	26.9056
	221	-9.07872	-4.64444				194.75	19.5455	25.0325
	220	-8.94296	-4.44399				195	19.6697	23.1289
	219	-8.69785	-4.22912				195.25	19.7434	21.2036
	218	-8.47766	-4.15349				195.5	19.7678	19.2652
	217	-8.21773	-3.91556				195.75	19.7446	17.3215
	216	-8.10148	-3.69044				196	19.6752	15.3801
	215	-7.95032	-3.47655				196.25	19.5617	13.4478
	214	-7.59781	-3.22712				196.5	19.406	11.5309
	213	-7.47089	-2.86812				196.75	19.2101	9.63514
	212	-7.37579	-2.4316				197	18.9763	7.76558
	211	-7.16602	-2.24412				197.25	18.7069	5.92672
	210	-7.00276	-1.72655				197.5	18.4043	4.12248
	209	-6.69791	-1.29898				197.75	18.0709	2.35628
	208	-6.0417	-0.63775				198	17.7093	0.63101
	207	-4.75176	0.12779				198.25	17.3218	-1.05088
	206	-2.8542	1.02969				198.5	16.9111	-2.68733
	205	-0.18811	2.08553				198.75	16.4795	-4.27668
	204	2.66244	3.31084				199	16.0297	-5.81753
	203	5.73271	4.41378				199.25	15.5641	-7.30879
	202	9.2909	5.05123				199.5	15.0849	-8.74954
	201	13.1504	5.98691				199.75	14.5947	-10.1391
	200	17.4335	6.86344				200	14.0955	-11.4768
	199	22.136	7.86024				200.25	13.5897	-12.7621
	198	26.8512	8.50615				200.5	13.0792	-13.9947
	197	30.8205	8.94595				200.75	12.5661	-15.1742
	196	33.842	9.04357				201	12.0523	-16.3002
	195	35.116	8.98689				201.25	11.5395	-17.3723
	194	34.4457	7.82447				201.5	11.0293	-18.3901
	193	32.263	7.25049				201.75	10.5233	-19.3534
	192	29.8996	6.37701				202	10.023	-20.2619
	191	26.83	5.53965				202.25	9.52951	-21.1151
	190	23.7032	4.13715				202.5	9.04415	-21.9129
	189	19.2094	3.25438				202.75	8.56791	-22.6549
	188	17.3036	2.49587				203	8.10174	-23.3411
	187	11.6423	1.65666				203.25	7.64645	-23.9713
	186	7.44366	0.67422				203.5	7.20272	-24.5455
	185	4.74962	0.63064				203.75	6.77115	-25.064
							204	6.35223	-25.5269
							204.25	5.94632	-25.9349
							204.5	5.55371	-26.2884
							204.75	5.17459	-26.5884
							205	4.80906	-26.836
							205.25	4.45714	-27.0323
							205.5	4.11877	-27.179
							205.75	3.79383	-27.2778
							206	3.48215	-27.3307
							206.25	3.18346	-27.3397
							206.5	2.89749	-27.3075
							206.75	2.62389	-27.2365
							207	2.36228	-27.1296
							207.25	2.11226	-26.9896
							207.5	1.87338	-26.8198
							207.75	1.64519	-26.6233
							208	1.4272	-26.4034
							208.25	1.21891	-26.1634
							208.5	1.01983	-25.9068
							208.75	0.82945	-25.637
							209	0.64725	-25.3574
							209.25	0.47273	-25.0711
							209.5	0.30538	-24.7816
							209.75	0.14472	-24.4919
							210	-0.00975	-24.2051
							210.25	-0.15848	-23.9239
							210.5	-0.30194	-23.6511
							210.75	-0.44057	-23.389
							211	-0.57477	-23.14
							211.25	-0.70496	-22.9061
							211.5	-0.8315	-22.6891
							211.75	-0.95476	-22.4906
							212	-1.07506	-22.3118
							212.25	-1.19271	-22.1539
							212.5	-1.30801	-22.0176
							212.75	-1.42121	-21.9035
							213	-1.53254	-21.8121
							213.25	-1.64223	-21.7434
							213.5	-1.75046	-21.6973
							213.75	-1.8574	-21.6734
							214	-1.9632	-21.6714
							214.25	-2.06797	-21.6905
							214.5	-2.17182	-21.7298
							214.75	-2.27482	-21.7885
							215	-2.37703	-21.8652
							215.25	-2.4785	-21.9589
							215.5	-2.57924	-22.0681
							215.75	-2.67925	-22.1915
							216	-2.77852	-22.3275
							216.25	-2.87702	-22.4746
							216.5	-2.97471	-22.6312
							216.75	-3.07151	-22.7956
							217	-3.16737	-22.9663
							217.25	-3.26219	-23.1416
							217.5	-3.35587	-23.32
							217.75	-3.44832	-23.4998
							218	-3.53941	-23.6794
							218.25	-3.62903	-23.8575
							218.5	-3.71704	-24.0324
							218.75	-3.8033	-24.2028
							219	-3.88769	-24.3673
							219.25	-3.97004	-24.5247
							219.5	-4.05022	-24.6737
							219.75	-4.12807	-24.8132
							220	-4.20345	-24.9422
							220.25	-4.2762	-25.0595
							220.5	-4.34618	-25.1643
							220.75	-4.41323	-25.2558
							221	-4.47722	-25.3332
							221.25	-4.53801	-25.3958
							221.5	-4.59546	-25.4431
							221.75	-4.64943	-25.4745
							222	-4.6998	-25.4894
							222.25	-4.74646	-25.4877
							222.5	-4.7893	-25.4689
							222.75	-4.82821	-25.4329
							223	-4.86309	-25.3794
							223.25	-4.89387	-25.3083
							223.5	-4.92047	-25.2198
							223.75	-4.94281	-25.1136
							224	-4.96086	-24.99
							224.25	-4.97456	-24.8491
							224.5	-4.98388	-24.691
							224.75	-4.9888	-24.5161
							225	-4.9893	-24.3246
							225.25	-4.9854	-24.1169
							225.5	-4.97709	-23.8933
							225.75	-4.9644	-23.6543
							226	-4.94737	-23.4003
							226.25	-4.92605	-23.1319
							226.5	-4.90048	-22.8495
							226.75	-4.87074	-22.5538
							227	-4.83691	-22.2453
							227.25	-4.79908	-21.9247
							227.5	-4.75733	-21.5925
							227.75	-4.71179	-21.2494
							228	-4.66256	-20.8962
							228.25	-4.60978	-20.5334
							228.5	-4.55357	-20.1619
							228.75	-4.49407	-19.7822
							229	-4.43144	-19.3951
							229.25	-4.36583	-19.0013
							229.5	-4.29739	-18.6016
							229.75	-4.2263	-18.1966
							230	-4.15271	-17.7871
							230.25	-4.0768	-17.3737
							230.5	-3.99875	-16.9572
							230.75	-3.91873	-16.5383
							231	-3.83692	-16.1176
							231.25	-3.75351	-15.6959
							231.5	-3.66867	-15.2736
							231.75	-3.58259	-14.8516
							232	-3.49543	-14.4305
							232.25	-3.40739	-14.0107
							232.5	-3.31864	-13.5929
							232.75	-3.22934	-13.1777
							233	-3.13968	-12.7656
							233.25	-3.04981	-12.357
							233.5	-2.9599	-11.9526
							233.75	-2.87011	-11.5527
							234	-2.78058	-11.1578
							234.25	-2.69147	-10.7684
							234.5	-2.60292	-10.3847
							234.75	-2.51506	-10.0071
							235	-2.42802	-9.6361
							235.25	-2.34193	-9.27184
							235.5	-2.25689	-8.91466
							235.75	-2.17303	-8.56479
							236	-2.09043	-8.22248
							236.25	-2.0092	-7.88793
							236.5	-1.92942	-7.5613
							236.75	-1.85118	-7.24276
							237	-1.77454	-6.93242
							237.25	-1.69957	-6.6304
							237.5	-1.62633	-6.33678
							237.75	-1.55488	-6.05161
							238	-1.48525	-5.77494
							238.25	-1.4175	-5.50678
							238.5	-1.35163	-5.24713
							238.75	-1.28769	-4.99596
							239	-1.2257	-4.75325
							239.25	-1.16566	-4.51893
							239.5	-1.10758	-4.29294
							239.75	-1.05146	-4.07519
							240	-0.99731	-3.86557
							240.25	-0.94512	-3.66399
							240.5	-0.89486	-3.47031
							240.75	-0.84653	-3.2844
							241	-0.8001	-3.10612
							241.25	-0.75556	-2.9353
							241.5	-0.71286	-2.7718
							241.75	-0.67198	-2.61544
							242	-0.63289	-2.46605
							242.25	-0.59554	-2.32344
							242.5	-0.55991	-2.18744
							242.75	-0.52594	-2.05785
							243	-0.4936	-1.93449
							243.25	-0.46284	-1.81716
							243.5	-0.43361	-1.70566
							243.75	-0.40587	-1.5998
							244	-0.37957	-1.49938
							244.25	-0.35466	-1.40421
							244.5	-0.33109	-1.3141
							244.75	-0.30882	-1.22884
							245	-0.28779	-1.14825
							245.25	-0.26795	-1.07214
							245.5	-0.24926	-1.00033
							245.75	-0.23167	-0.93262
							246	-0.21514	-0.86885
							246.25	-0.1996	-0.80882
							246.5	-0.18503	-0.75238
							246.75	-0.17137	-0.69935
							247	-0.15857	-0.64958
							247.25	-0.1466	-0.60289
							247.5	-0.13542	-0.55913
							247.75	-0.12498	-0.51817
							248	-0.11524	-0.47984
							248.25	-0.10617	-0.44401
							248.5	-0.09772	-0.41056
							248.75	-0.08987	-0.37933
							249	-0.08258	-0.35022
							249.25	-0.07581	-0.3231
							249.5	-0.06953	-0.29786
							249.75	-0.06372	-0.27438
							250	-0.05834	-0.25256
							250.25	-0.05337	-0.23231
							250.5	-0.04878	-0.21351
							250.75	-0.04454	-0.19609
							251	-0.04064	-0.17996
							251.25	-0.03704	-0.16503
							251.5	-0.03374	-0.15123
							251.75	-0.0307	-0.13847
							252	-0.02791	-0.1267
							252.25	-0.02535	-0.11584
							252.5	-0.02301	-0.10583
							252.75	-0.02086	-0.09661
							253	-0.0189	-0.08813
							253.25	-0.01711	-0.08034
							253.5	-0.01547	-0.07318
							253.75	-0.01398	-0.0666
							254	-0.01262	-0.06057
							254.25	-0.01138	-0.05505
							254.5	-0.01026	-0.04999
							254.75	-0.00924	-0.04537
							255	-0.00831	-0.04114
							255.25	-0.00747	-0.03727
							255.5	-0.00671	-0.03375
							255.75	-0.00602	-0.03053
							256	-0.00539	-0.0276
							256.25	-0.00483	-0.02493
							256.5	-0.00432	-0.02251
							256.75	-0.00386	-0.0203
							257	-0.00345	-0.0183
							257.25	-0.00308	-0.01648
							257.5	-0.00275	-0.01483
							257.75	-0.00245	-0.01334
							258	-0.00218	-0.01199
							258.25	-0.00194	-0.01076
							258.5	-0.00172	-0.00966
							258.75	-0.00153	-0.00866
							259	-0.00136	-0.00776
							259.25	-0.0012	-0.00695
							259.5	-0.00106	-0.00621
							259.75	-0.000940504	-0.00555
							260	-0.000831246	-0.00496

## Sheet: Fig 2 B,C
		B							B
			Pearson's Correlation Coefficient	S.D						TYPE7		TYPE7+EA1Fc
		TYPE7	0.25978	0.0919443						Image	R coloc	Image	R coloc
		TYPE7+EA1	0.37916	0.144275						C1-Roxy 7 1 63x.czi & C3-Roxy 7 1 63x.czi	0.265	C1-1 Roxy7+EphrinA1Fc5min 10 63x.czi & C3-1 Roxy7+EphrinA1Fc5min 10 63x.czi	0.4991
										C1-Roxy 7 2 63x.czi & C3-Roxy 7 2 63x.czi	0.3205	C1-1 Roxy7+EphrinA1Fc5min1.1.czi & C3-1 Roxy7+EphrinA1Fc5min1.1.czi	0.3465
										C1-Roxy 7 3 63x.czi & C3-Roxy 7 3 63x.czi	0.3747	C1-1 Roxy7+EphrinA1Fc5min2.1.czi & C3-1 Roxy7+EphrinA1Fc5min2.1.czi	0.2245
										C1-Roxy 7 4 63x.czi & C3-Roxy 7 4 63x.czi	0.4039	C1-1 Roxy7+EphrinA1Fc5min3.1.czi & C3-1 Roxy7+EphrinA1Fc5min3.1.czi	0.2326
										C1-Roxy 7 5 63x.czi & C3-Roxy 7 5 63x.czi	0.407	C1-1 Roxy7+EphrinA1Fc5min4.1.czi & C3-1 Roxy7+EphrinA1Fc5min4.1.czi	0.121
										C1-Roxy 7 6 63x.czi & C3-Roxy 7 6 63x.czi	0.3495	C1-1 Roxy7+EphrinA1Fc5min5.1.czi & C3-1 Roxy7+EphrinA1Fc5min5.1.czi	0.1671
										C1-Roxy 7 7 63x.czi & C3-Roxy 7 7 63x.czi	0.2647	C1-1 Roxy7+EphrinA1Fc5min6.1 63x.czi & C3-1 Roxy7+EphrinA1Fc5min6.1 63x.czi	0.316
										C1-Roxy 7 8 63x.czi & C3-Roxy 7 8 63x.czi	0.2978	C1-1 Roxy7+EphrinA1Fc5min7 63x.czi & C3-1 Roxy7+EphrinA1Fc5min7 63x.czi	0.3841
										C1-Roxy 7 9 63x.czi & C3-Roxy 7 9 63x.czi	0.2763	C1-Roxy 7 + EphrinA1-Fc 5 min 1 63x.czi & C3-Roxy 7 + EphrinA1-Fc 5 min 1 63x.czi	0.5026
										C1-Roxy 7 10 63x.czi & C3-Roxy 7 10 63x.czi	0.2242	C1-Roxy 7 + EphrinA1-Fc 5 min 2 63x.czi & C3-Roxy 7 + EphrinA1-Fc 5 min 2 63x.czi	0.4685
										C1-Roxy7 1.1 63x.czi & C3-Roxy7 1.1 63x.czi	0.1733	C1-Roxy 7 + EphrinA1-Fc 5 min 4 63x.czi & C3-Roxy 7 + EphrinA1-Fc 5 min 4 63x.czi	0.5321
										C1-Roxy7 2.1 63x.czi & C3-Roxy7 2.1 63x.czi	0.162	C1-Roxy 7 + EphrinA1-Fc 5 min 5 63x.czi & C3-Roxy 7 + EphrinA1-Fc 5 min 5 63x.czi	0.5128
										C1-Roxy7 3.2 63x.czi & C3-Roxy7 3.2 63x.czi	0.0974	C1-Roxy 7 + EphrinA1-Fc 5 min 6 63x.czi & C3-Roxy 7 + EphrinA1-Fc 5 min 6 63x.czi	0.5087
										C1-Roxy7 4.1 63x.czi & C3-Roxy7 4.1 63x.czi	0.2562	C1-Roxy 7 + EphrinA1-Fc 5 min 7 63x.czi & C3-Roxy 7 + EphrinA1-Fc 5 min 7 63x.czi	0.4926
										C1-Roxy7 6.1 63x.czi & C3-Roxy7 6.1 63x.czi	0.1473
		C								C1-Roxy7 7 63x.czi & C3-Roxy7 7 63x.czi	0.1739
			Mean	S.D.						C1-Roxy7 8 63x.czi & C3-Roxy7 8 63x.czi	0.2225
		TYPE7-DL	23.9123	6.89806
		TYPE7-DL+EA1	100	0

## Sheet: Fig 3 A, C, D, E, G, H
	A					C						D
Migrating cells
		Mean	S.D.			p-Y772		Mean	S.D.		p-Y558		Mean	S.D.
	CT	103.25	7.16667				CT	99.9707	0.08299			CT	100	0
	Fc	99.0833	6.27778				Fc	100.014	12.6506			Fc	104.466	11.2266
	TYPE7	50.4167	4.05556				TYPE7	175.365	39.7629			TYPE7	103.499	10.8109
	EphrinA1-Fc	35.6667	10.0556				EphrinA1-Fc	173.533	29.0248			EphrinA1-Fc	451.593	56.9137
	EphrinA1-Fc+TYPE7	28.75	4.33333				EphrinA1-Fc+TYPE7	214.651	31.2008			EphrinA1-Fc+TYPE7	539.58	84.7242
	E					G						H
	p-Y594		Mean	S.D.		p-Akt T308		Mean	S.D.			p-Akt S473		Mean	S.D.
		CT	100	0			CT	100	0				CT	100	0
		Fc	51.544	33.1793			Fc	101.61	4.01566				Fc	101.564	8.81622
		Roxy-7	92.8521	64.9452			TYPE7	71.378	7.42251				TYPE7	70.5704	17.7547
		EphrinA1-Fc	406.824	21.5112			EA1	64.3943	15.8003				EA1	68.9345	17.4188
		EphrinA1-Fc+TYPE7	430.048	14.3712			pHLIP	115.134	24.446				pHLIP	112.643	15.5757

## Sheet: Fig 4 C, D, E
C						D						E
EA1	-	-	+	+		EA1	-	-	+	+		TYPE7	-	+
TYPE7	-	+	-	+		TYPE7	-	+	-	+			0.813513	0.426855
	0.562365	0.214924	0.156531	0.0648656			0.257778	0.201939	0.0772045	0.134697			1.29498	0.888509
	0.419214	0.172518	0.0545379	0.0147293			0.204484	0.102657	0.13641	0.0789178			1.79854	0.311775
	0.360512	0.130145	0.11215	0.0662669			0.226921	0.27038	0.100105	0.178639			1.31414	0.543398
	0.202715	0.208656	0.110779	0.0527184			0.127755	0.151355	0.193462	0.129326			1.85766	0.367107
	0.523984	0.143867	0.0783309	0.0617246			0.219884	0.125729	0.115067	0.216339			0.991675	0.530977
	0.554684	0.108492	0.0945967	0.0305414			0.22285	0.362101	0.149677	0.105621			1.25398	0.277646
	0.333655	0.183081	0.0642657	0.0760616			0.158431	0.130124	0.132165	0.115385			1.66004	1.1435
	0.284403	0.248218	0.057763	0.0384682			0.195948	0.135128	0.0909329	0.0899161			0.963748	1.29726
	0.670265	0.308713	0.0837873	0.091616			0.178371	0.183504	0.0820432	0.121228			0.942232	0.609651
	0.550828	0.173939	0.1857	0.0880019			0.270488	0.158727	0.125517	0.1584			0.918255	0.372765
	0.421811	0.182758	0.0891596	0.128904			0.358951	0.200565	0.140098	0.163424			1.3027	1.19152
	0.403331	0.189157	0.106614	0.0590902			0.175024	0.165065	0.0941993	0.167868			1.37179	0.3101
	0.322609	0.243238	0.150073	0.099131			0.167174	0.235753	0.0870604	0.191327			1.38199	0.514631
	0.280964	0.201675	0.142881	0.122052			0.206033	0.152285	0.185566	0.114033			1.77894	0.728272
	0.2937	0.211861	0.165497	0.0527719			0.273992	0.115529	0.177393	0.15982			1.19926	0.563525
	0.312052	0.211035	0.0977912	0.0512246			0.172739	0.212964	0.0658724	0.136126			0.805234	0.729776
	0.219811	0.200824	0.126289	0.0944025			0.179526	0.0990166	0.10398	0.133385			0.436193	0.161408
	0.285339	0.340722	0.0516663	0.0962674			0.180132	0.178757	0.114197	0.0953899			1.79133	0.58596
	0.402795	0.182522	0.167795	0.082319			0.213359	0.307165	0.141435	0.160277			1.5961	0.411222
	0.340951	0.175025	0.127906	0.105481			0.141013	0.114546	0.108648	0.0779125			1.31256	0.422189
	0.259929	0.315415	0.109797	0.0597157			0.193585	0.174032	0.155895	0.23391			2.07019	0.333474
	0.105294	0.277706	0.0844894	0.153434			0.210876	0.100415	0.133444	0.0525523			1.08927	0.0996544
	0.179913	0.150165	0.0404971	0.0757004			0.176243	0.236758	0.148952	0.0940415			1.31647	0.973429
	0.293812	0.149915	0.080357	0.0536713			0.169545	0.10387	0.0914643	0.115443			0.808113	0.681005
	0.174691	0.277987	0.111322	0.153668			0.222306	0.104048	0.0950065	0.133348			0.437001	0.422584
	0.478959	0.171714	0.101109	0.0573332			0.296744	0.150646	0.113304	0.123132			0.812381	0.804171
	0.316931	0.109717	0.0568959	0.0276995			0.196823	0.201455	0.0959397	0.121807			1.18749	0.863122
	0.163642	0.150525	0.0756113	0.0915762			0.30049	0.167735	0.123798	0.276129			0.337307	0.64793
	0.249763	0.149806	0.0551642	0.0788051			0.140247	0.0768571	0.145669	0.139911			1.22455	0.686586
	0.278485	0.140433	0.10921	0.102785			0.1179	0.121036	0.148355	0.109306			1.30289	0.670382
	0.30042	0.264824	0.0333696	0.0831157			0.29565	0.179587	0.128759	0.128277			1.02364	0.485255
	0.369007	0.202168	0.131874	0.0814977			0.300321	0.187123	0.0687378	0.0780888			0.712425	1.79359
	0.162903	0.200156	0.058469	0.102725			0.189045	0.338425	0.0720447	0.0771907			1.26815	1.52053
	0.360507	0.313333	0.0834247	0.0616021			0.159835	0.0957137	0.0903201	0.14783			0.805634	0.504848
	0.169954	0.251415	0.0562293	0.0873192			0.214779	0.262869	0.1825	0.179905			0.78626	0.615879
	0.218428	0.156559	0.0788906	0.0997115			0.215607	0.0910695	0.144032	0.128691			1.39143	0.451394
	0.450777	0.300052	0.139547	0.0380165			0.289512	0.114968	0.118602	0.146718			1.16384	0.931222
	0.0807504	0.205439	0.11481	0.0643769			0.241247	0.195756	0.103619	0.10075			0.991632	1.04231
	0.296691	0.339457	0.0778388	0.0675267			0.166006	0.211056	0.174395	0.107723			0.823529	0.809433
	0.216154	0.142106	0.0838219	0.0236942			0.194084	0.046006	0.182733	0.12098			0.794282	0.62389
	0.245688	0.170269	0.0400956	0.0423282			0.184666	0.115103	0.162416	0.182123			1.14455	0.457427
	0.219781	0.275084	0.0697486	0.100039			0.218984	0.130258	0.132324	0.116697			1.2323	0.634854
	0.217584	0.14137	0.0247334	0.072086			0.0574904	0.11855	0.112196	0.0897383			1.31717	1.6471
	0.516844	0.38245	0.17161	0.106204			0.217833	0.0505478	0.164236	0.177405			0.495146	0.892161
	0.173558	0.141829	0.15446	0.0680289			0.232456	0.13746	0.13173				1.14975	0.833348
	0.33524	0.107869	0.0579666	0.113434			0.147181	0.135288					0.817093	0.655915
	0.607255	0.197617	0.109696	0.107443			0.321611	0.167518					1.38101	1.12125
	0.381886		0.175093				0.255475	0.0641941					0.917925	0.648539
	0.214012		0.0948011				0.334921	0.134146					1.20127	0.57632
	0.154546		0.061				0.156107	0.134676					1.01602	1.06087
	0.328645		0.0803956				0.0664373	0.130008					1.06608	0.477775
	0.506704		0.150406				0.21338	0.141578					0.626884	0.495058
			0.163485				0.15985	0.0880604					1.1694	0.356783
			0.111248				0.060255	0.213841					0.939034	0.538039
			0.122874				0.0195165	0.212759					0.943741	0.548265
			0.0708596				0.184064	0.0546567					1.61319	0.494553
			0.0716548				0.116817	0.136278					1.48271	0.221382
			0.116666				0.136308	0.0853137					1.32457	0.586095
			0.0861271				0.122681						0.841922	0.924806
			0.0726972				0.0923256						1.22758	0.807931
			0.0852107				0.189601						0.67741	1.08808
			0.106091				0.138693						0.361651	0.771173
			0.118994				0.228933						1.0864	0.834222
							0.21493						0.902214	0.663142
							0.338189						0.66189	0.402811
							0.314277						1.55476
							0.256042
							0.337631
							0.36157
							0.128464
							0.27378
							0.185661

## Sheet: Fig 1S1
	A		5 microM	50 microM		B		50 microM	5 microM
		Wavelength	molar ellipticity	molar ellipticity			Wavelength	molar ellipticity	molar ellipticity
		260	0	0			260	0	0
		259	0.01492	0.00351			259	-0.00286	-0.00642
		258	0.03574	0.00385			258	0.000995732	0.01085
		257	0.00459	0.0018			257	0.00305	0.04354
		256	-0.01159	0.00113			256	-0.00269	0.06195
		255	-0.0726	-0.00314			255	-0.000332073	0.06673
		254	-0.04952	-0.00533			254	-0.00226	0.06628
		253	-0.04778	-0.00629			253	-0.0047	0.07977
		252	0.02079	-0.00116			252	-0.00942	0.06836
		251	0.06988	-0.00344			251	-0.01009	0.021
		250	0.03805	-0.00858			250	-0.01248	0.05275
		249	-0.03878	-0.02251			249	-0.01659	0.06839
		248	-0.09865	-0.03707			248	-0.02924	0.052
		247	-0.06838	-0.04763			247	-0.05029	0.03058
		246	-0.13172	-0.06229			246	-0.07436	0.0456
		245	-0.11517	-0.08104			245	-0.09416	0.00879
		244	-0.10756	-0.10658			244	-0.12166	-0.03265
		243	-0.11917	-0.14347			243	-0.16104	-0.06915
		242	-0.16028	-0.18954			242	-0.20148	-0.09503
		241	-0.19974	-0.2417			241	-0.25076	-0.1456
		240	-0.26865	-0.29719			240	-0.30726	-0.22383
		239	-0.33771	-0.36158			239	-0.38219	-0.28005
		238	-0.3151	-0.43017			238	-0.45853	-0.36805
		237	-0.35145	-0.51731			237	-0.541	-0.44799
		236	-0.49151	-0.61085			236	-0.63355	-0.5465
		235	-0.60931	-0.71662			235	-0.73842	-0.66588
		234	-0.743	-0.83265			234	-0.84385	-0.78769
		233	-0.76528	-0.93873			233	-0.94905	-0.88875
		232	-0.85031	-1.0509			232	-1.0572	-0.98345
		231	-1.00222	-1.17151			231	-1.16199	-1.10854
		230	-1.11753	-1.27944			230	-1.26313	-1.273
		229	-1.18388	-1.387			229	-1.35319	-1.35909
		228	-1.37953	-1.47819			228	-1.43202	-1.47491
		227	-1.43712	-1.54851			227	-1.49073	-1.55378
		226	-1.40011	-1.59948			226	-1.53328	-1.55637
		225	-1.42276	-1.63761			225	-1.55108	-1.53464
		224	-1.4474	-1.66103			224	-1.54634	-1.59506
		223	-1.48232	-1.67367			223	-1.53302	-1.62295
		222	-1.41318	-1.66623			222	-1.52029	-1.52188
		221	-1.37339	-1.65939			221	-1.48625	-1.51547
		220	-1.33029	-1.65071			220	-1.46553	-1.59568
		219	-1.43424	-1.6472			219	-1.47314	-1.64808
		218	-1.46598	-1.65784			218	-1.48179	-1.67455
		217	-1.37348	-1.70828			217	-1.52679	-1.62239
		216	-1.62249	-1.82332			216	-1.6223	-1.681
		215	-1.70996	-1.93424			215	-1.76935	-1.86749
		214	-1.96053	-2.09124			214	-1.95596	-2.08724
		213	-2.19587	-2.29078			213	-2.16837	-2.34404
		212	-2.27438	-2.4879			212	-2.4183	-2.54326
		211	-2.40613	-2.75833			211	-2.75644	-2.87822
		210	-2.62144	-3.09018			210	-3.1813	-3.35309
		209	-3.17368	-3.51496			209	-3.70384	-4.01629
		208	-3.54495	-4.03523			208	-4.32752	-4.73514
		207	-4.10435	-4.58703			207	-5.04989	-5.53458
		206	-4.97993	-5.24568			206	-5.88388	-6.30808
		205	-5.51553	-5.96124			205	-6.86103	-7.28755
		204	-6.24256	-6.70925			204	-7.90842	-8.49864
		203	-7.07656	-7.5275			203	-8.93024	-9.60847
		202	-7.72273	-8.24027			202	-9.9195	-10.5547
		201	-8.31691	-8.97002			201	-10.8753	-11.4325
		200	-8.8183	-9.5793			200	-11.7775	-12.2479
		199	-8.92367	-9.91737			199	-12.4006	-12.776
		198	-9.34021	-9.8548			198	-12.8462	-13.066
				--			--	--	--
				--			--	--	--
				--			--	--	--
				--			--	--	--
				--			--	--	--
				--			--	--	--
				--			--	--	--
				--			--		--

## Sheet: Fig 1S2
	P:L	TYPE7	S.D.	Melitin	S.D.
	1	9.9508	1.1488	--	--
	0.5	3.7597	0.80508	101.996	9.19359
	0.25	1.60479	0.20104	100	0
	0.125	1.10119	0.13701	82.8996	6.5002
	0.04	-0.58581	1.91324	27.9322	13.5189
	0.02	0.72064	0.17744	12.9934	4.27277
	0.01	0.63184	0.19336	5.21585	1.88059
	0.005	0.55336	0.09006	1.89697	1.19447
	0.0025	0.47633	0.12119	1.16464	0.57712

## Sheet: Fig 1S3
					A						B
							Mean	S.D.				TYPE7, uM	Mean	S.D.
						pH 5	98.3419	3.31626				0	100
						pH 6	81.9471	7.60896				0.5	101.443	3.86707
						pH 7	67.1941	5.96733				1	102.755	3.36737
												2	111.74	3.1864

[truncated: 9 more sheets: Fig 1S4, Fig 3S1,  Fig 3S2, Fig 3S3, Fig 3S4, Fig 3S5, Fig 4S1, Fig 4S2, Fig 4S5]
